# Supplementary material for: Network-based estimation of therapeutic efficacy and adverse reaction potential for prioritisation of anti-cancer drug combinations
Source: Comput Struct Biotechnol J. 2024 Dec 7;27:65–77. doi: 10.1016/j.csbj.2024.12.003 (PMC12604529; doi:10.1016/j.csbj.2024.12.003)
Supplement: Supplementary file 1 — Supplementary material [file mmc1.zip]

Archive with 7 entries (6 files):
- Supplementary_Files/
- Supplementary_Files/Supplementary_File_1_30Nov2024.xlsx
- Supplementary_Files/Supplementary_File_2_30Nov2024.pptx
- Supplementary_Files/Supplementary_File_3_30Nov2024.csv
- Supplementary_Files/Supplementary_File_4_30Nov2024.csv
- Supplementary_Files/Supplementary_File_5_30Nov2024.csv
- Supplementary_Files/Supplementary_File_description.doc
