# Supplementary material for: Network-based estimation of therapeutic efficacy and adverse reaction potential for prioritisation of anti-cancer drug combinations
Source: Comput Struct Biotechnol J. 2024 Dec 7;27:65–77. doi: 10.1016/j.csbj.2024.12.003 (PMC12604529; doi:10.1016/j.csbj.2024.12.003)
Supplement: Supplementary file 1 — Supplementary material [file mmc1.zip › Supplementary_Files/Supplementary_File_1_30Nov2024.xlsx]

## Sheet: Efficacy_BreastCancer
Description	All gene count	In network gene count
Breast adenocarcinoma (C0858252) [DisGeNET_curated]	41	41
breast adenocarcinoma (EFO_0000304) [OpenTargets_SM]	18	18
breast cancer (MONDO_0007254) [OpenTargets_GA]	23	22
breast cancer (MONDO_0007254) [OpenTargets_literature]	538	502
Breast Cancer GSE2429 [Enrichr_GeoDiseaseSig_Down]	316	280
Breast Cancer GSE2429 [Enrichr_GeoDiseaseSig_Up]	326	286
Breast Cancer GSE3744 [Enrichr_GeoDiseaseSig_Down]	298	236
Breast Cancer GSE3744 [Enrichr_GeoDiseaseSig_Up]	269	195
Breast Carcinoma (C0678222) [DisGeNET_curated]	537	491
breast carcinoma (EFO_0000305) [OpenTargets_GA]	90	88
breast carcinoma (EFO_0000305) [OpenTargets_literature]	8	7
breast carcinoma (EFO_0000305) [OpenTargets_RNA]	1516	873
Breast carcinoma (EFO_0000305) [ThETA]	52	49
breast ductal carcinoma in situ (EFO_0000432) [OpenTargets_literature]	24	22
Infiltrating duct carcinoma of female breast (C3165106) [DisGeNET_curated]	21	21
inflammatory breast carcinoma (EFO_1000984) [OpenTargets_literature]	12	12
Invasive Breast Carcinoma (BRCA) [Intogen]	117	114
invasive breast ductal carcinoma (EFO_0000186) [OpenTargets_RNA]	7	7
Invasive Ductal Breast Carcinoma (C1134719) [DisGeNET_curated]	11	10
triple-negative breast cancer (EFO_0005537) [OpenTargets_literature]	270	256

## Sheet: Efficacy_KidneyCancer
Description	All gene count	In network gene count
Carcinoma, Renal Cell [PharmGKB_associated]	25	24
Chromophobe Renal Cell Carcinoma (C1266042) [DisGeNET_curated]	128	124
Chromophobe Renal Cell Carcinoma (CHRCC) [Intogen]	12	12
chromophobe renal cell carcinoma (EFO_0000335) [OpenTargets_RNA]	53	52
clear cell renal carcinoma (EFO_0000349) [OpenTargets_RNA]	579	551
Clear cell sarcoma of kidney (C0334488) [DisGeNET_curated]	6	6
Collecting Duct Carcinoma of the Kidney (C1266044) [DisGeNET_curated]	128	124
Conventional (Clear Cell) Renal Cell Carcinoma (C0279702) [DisGeNET_curated]	148	144
MiT family translocation renal cell carcinoma (C4518356) [DisGeNET_curated]	7	6
nonpapillary renal cell carcinoma (MONDO_0007763) [OpenTargets_GA]	7	7
nonpapillary renal cell carcinoma (MONDO_0007763) [OpenTargets_literature]	140	130
Papillary Renal Cell Carcinoma (C1306837) [DisGeNET_curated]	128	124
papillary renal cell carcinoma (EFO_0000640) [OpenTargets_RNA]	110	106
Papillary Renal Cell Carcinoma (PRCC) [Intogen]	28	28
Renal carcinoma (C1378703) [DisGeNET_curated]	5	5
renal carcinoma (EFO_0002890) [OpenTargets_GA]	8	8
Renal carcinoma (EFO:0002890) [ThETA]	54	48
Renal Cell Carcinoma (C0007134) [DisGeNET_curated]	128	124
renal cell carcinoma (EFO_0000681) [OpenTargets_GA]	13	12
renal cell carcinoma (EFO_0000681) [OpenTargets_literature]	157	142
Renal Cell Carcinoma (RCC) [Intogen]	22	22
Renal Clear Cell Carcinoma (CCRCC) [Intogen]	44	43
Sarcomatoid Renal Cell Carcinoma (C1266043) [DisGeNET_curated]	128	124
transitional cell carcinoma of kidney (EFO_0003017) [OpenTargets_RNA]	36	35

## Sheet: Efficacy_LungCancer
Description	All gene count	In network gene count
Adenocarcinoma of lung (disorder) (C0152013) [DisGeNET_curated]	206	198
Adenocarcinoma of lung GSE1037 [Enrichr_GeoDiseaseSig_Down]	318	277
Adenocarcinoma of lung GSE1037 [Enrichr_GeoDiseaseSig_Up]	301	283
Carcinoma of lung (C0684249) [DisGeNET_curated]	23	22
Carcinoma, Non-Small-Cell Lung [PharmGKB_associated]	92	62
Large cell carcinoma of lung (C0345958) [DisGeNET_curated]	32	31
lung adenocarcinoma (EFO_0000571) [OpenTargets_GA]	7	7
lung adenocarcinoma (EFO_0000571) [OpenTargets_literature]	223	208
lung adenocarcinoma (EFO_0000571) [OpenTargets_RNA]	214	212
lung adenocarcinoma (EFO_0000571) [OpenTargets_SM]	7	7
Lung Adenocarcinoma (LUAD) [Intogen]	76	73
lung cancer (MONDO_0008903) [OpenTargets_GA]	8	8
lung cancer (MONDO_0008903) [OpenTargets_SM]	14	14
lung carcinoma (EFO_0001071) [OpenTargets_GA]	9	9
lung carcinoma (EFO_0001071) [OpenTargets_RNA]	607	590
lung carcinoma (EFO_0001071) [ThETA]	52	50
Lung Squamous Cell Carcinoma (LUSC) [Intogen]	74	73
Non-Small Cell Lung Cancer (NSCLC) [Intogen]	48	47
Non-Small Cell Lung Carcinoma (C0007131) [DisGeNET_curated]	156	143
non-small cell lung carcinoma (EFO_0003060) [OpenTargets_GA]	8	8
non-small cell lung carcinoma (EFO_0003060) [OpenTargets_literature]	634	578
non-small cell lung carcinoma (EFO_0003060) [OpenTargets_RNA]	1483	984
non-small cell lung carcinoma (EFO_0003060) [OpenTargets_SM]	5	5
Small cell carcinoma of lung (C0149925) [DisGeNET_curated]	54	54
Small Cell Lung Cancer (SCLC) [Intogen]	24	23
small cell lung carcinoma (EFO_0000702) [OpenTargets_literature]	71	68
small cell lung carcinoma (EFO_0000702) [OpenTargets_RNA]	33	26
small cell lung carcinoma (EFO_0000702) [OpenTargets_SM]	5	5
Squamous cell carcinoma of lung (C0149782) [DisGeNET_curated]	32	31
Squamous cell carcinoma of lung GSE3268 [Enrichr_GeoDiseaseSig_Down]	314	267
Squamous cell carcinoma of lung GSE3268 [Enrichr_GeoDiseaseSig_Up]	360	274

## Sheet: Efficacy_OvaryCancer
Description	All gene count	In network gene count
Carcinoma, Ovarian Epithelial (C4721610) [DisGeNET_curated]	30	26
Endometrioid carcinoma ovary (C0346163) [DisGeNET_curated]	5	4
ovarian cancer (MONDO_0008170) [OpenTargets_GA]	50	50
ovarian cancer (MONDO_0008170) [OpenTargets_SM]	7	7
Ovarian Carcinoma (C0029925) [DisGeNET_curated]	30	30
ovarian carcinoma (EFO_0001075) [OpenTargets_GA]	15	15
ovarian carcinoma (EFO_0001075) [OpenTargets_RNA]	376	361
Ovarian carcinoma (EFO_0001075) [ThETA]	52	49
Ovarian Mucinous Adenocarcinoma (C1335167) [DisGeNET_curated]	31	31
Ovarian Serous Adenocarcinoma (C1335177) [DisGeNET_curated]	23	23
Serous carcinoma GSE10971 [Enrichr_GeoDiseaseSig_Down]	288	246
Serous carcinoma GSE10971 [Enrichr_GeoDiseaseSig_Up]	356	258

## Sheet: Efficacy_ProstateCancer
Description	All gene count	In network gene count
Adenocarcinoma of prostate (C0007112) [DisGeNET_curated]	20	20
Cancer of prostate GSE1413 [Enrichr_GeoDiseaseSig_Down]	291	278
Cancer of prostate GSE1413 [Enrichr_GeoDiseaseSig_Up]	321	279
prostate adenocarcinoma (EFO_0000673) [OpenTargets_GA]	7	7
prostate adenocarcinoma (EFO_0000673) [OpenTargets_SM]	12	12
Prostate Adenocarcinoma (PRAD) [Intogen]	104	103
prostate cancer (MONDO_0008315) [OpenTargets_GA]	8	8
prostate carcinoma (EFO_0001663) [OpenTargets_GA]	71	69
prostate carcinoma (EFO_0001663) [OpenTargets_RNA]	39	33
Prostate carcinoma (EFO_0001663) [ThETA]	51	49

## Sheet: Efficacy_SkinCancer
Description	All gene count	In network gene count
Cutaneous Melanoma (C0151779) [DisGeNET_curated]	41	41
cutaneous melanoma (EFO_0000389) [OpenTargets_GA]	25	25
In situ melanoma of skin GSE4587 [Enrichr_GeoDiseaseSig_Down]	306	252
In situ melanoma of skin GSE4587 [Enrichr_GeoDiseaseSig_Up]	288	235
melanoma (C0025202) [DisGeNET_curated]	248	246
melanoma (EFO_0000756) [OpenTargets_GA]	10	10
melanoma (EFO_0000756) [OpenTargets_literature]	451	427
melanoma (EFO_0000756) [OpenTargets_SM]	11	11
melanoma (EFO_0000756) [ThETA]	52	50
Melanoma (MEL) [Intogen]	101	98
Melanoma [PharmGKB_associated]	10	10
Merkel cell skin cancer (EFO_1001471) [OpenTargets_literature]	7	7
Metastatic melanoma (C0278883) [DisGeNET_curated]	54	54
metastatic melanoma (EFO_0002617) [OpenTargets_RNA]	53	44
non-melanoma skin carcinoma (EFO_0009260) [OpenTargets_GA]	15	14
skin basal cell carcinoma (MONDO_0005341) [OpenTargets_literature]	14	14
skin cancer (MONDO_0002898) [OpenTargets_GA]	13	12
Stage IV Skin Melanoma (C1321872) [DisGeNET_curated]	7	7

## Sheet: Safety
Description	All gene count	In network gene count
Adverse reaction (08.06.01.018) [ADReCS]	61	59
Cardiotoxicity (C0876994) [DisGeNET]	13	12
Cardiotoxicity (MESH:D066126) [CTD]	22	21
Chemical and Drug Induced Liver Injury (MESH:D056486) [CTD]	426	292
Chemically-Induced Liver Toxicity (C4279912) [DisGeNET]	404	271
Drug toxicity (C0013221) [DisGeNET]	84	82
Neurotoxicity (12.03.01.011) [ADReCS]	26	26
Neurotoxicity Syndromes (C0235032) [DisGeNET]	29	29
Neurotoxicity Syndromes (MESH:D020258) [CTD]	31	30
Poisoning (12.03.01.004) [ADReCS]	104	102
