# Supplementary material for: Network-based estimation of therapeutic efficacy and adverse reaction potential for prioritisation of anti-cancer drug combinations
Source: Comput Struct Biotechnol J. 2024 Dec 7;27:65–77. doi: 10.1016/j.csbj.2024.12.003 (PMC12604529; doi:10.1016/j.csbj.2024.12.003)
Supplement: Supplementary file 1 — Supplementary material [file mmc1.zip › Supplementary_Files/Supplementary_File_3_30Nov2024.csv]

Disease	Feature	W	p_val
BreastCancer	[DISEASE] Invasive Breast Carcinoma (BRCA) [Intogen]	3279	5.31514552724162e-13
BreastCancer	[DISEASE] inflammatory breast carcinoma (EFO_1000984) [OpenTargets_literature]	3149	5.09812408034959e-11
BreastCancer	[DISEASE] Breast adenocarcinoma (C0858252) [DisGeNET_curated]	3088	3.75568713040989e-10
BreastCancer	[DISEASE] breast adenocarcinoma (EFO_0000304) [OpenTargets_SM]	2972	1.29177847933706e-08
BreastCancer	[DISEASE] triple-negative breast cancer (EFO_0005537) [OpenTargets_literature]	2939	3.32401788984666e-08
BreastCancer	[ADR] Chemical and Drug Induced Liver Injury (MESH:D056486) [CTD]	1062	2.07413428284363e-05
BreastCancer	[DISEASE] breast cancer (MONDO_0007254) [OpenTargets_GA]	2664	3.06284434929182e-05
BreastCancer	[DISEASE] Breast carcinoma (EFO_0000305) [ThETA]	2662	3.19684995948178e-05
BreastCancer	[DISEASE] breast ductal carcinoma in situ (EFO_0000432) [OpenTargets_literature]	2658	3.48168541446454e-05
BreastCancer	[ADR] Adverse reaction (08.06.01.018) [ADReCS]	1225	0.000530774
BreastCancer	[DISEASE] breast carcinoma (EFO_0000305) [OpenTargets_literature]	2498	0.000678747
BreastCancer	[ADR] Drug toxicity (C0013221) [DisGeNET]	1302	0.001964666
BreastCancer	[DISEASE] Invasive Ductal Breast Carcinoma (C1134719) [DisGeNET_curated]	2342	0.003042838
BreastCancer	[DISEASE] Breast Cancer GSE2429 [Enrichr_GeoDiseaseSig_Down]	2413	0.003100792
BreastCancer	[DISEASE] breast carcinoma (EFO_0000305) [OpenTargets_GA]	2410	0.00324699
BreastCancer	[DISEASE] Infiltrating duct carcinoma of female breast (C3165106) [DisGeNET_curated]	2002	0.027176416
BreastCancer	[DISEASE] breast cancer (MONDO_0007254) [OpenTargets_literature]	2221	0.038807238
KidneyCancer	[ADR] Chemical and Drug Induced Liver Injury (MESH:D056486) [CTD]	457	2.12572773262438e-10
KidneyCancer	[ADR] Adverse reaction (08.06.01.018) [ADReCS]	571	1.25020641156384e-08
KidneyCancer	[DISEASE] renal cell carcinoma (EFO_0000681) [OpenTargets_literature]	2400	1.04862133086825e-07
KidneyCancer	[ADR] Drug toxicity (C0013221) [DisGeNET]	694	6.20471343035692e-07
KidneyCancer	[DISEASE] Papillary Renal Cell Carcinoma (PRCC) [Intogen]	2322.5	1.09974196998243e-06
KidneyCancer	[DISEASE] nonpapillary renal cell carcinoma (MONDO_0007763) [OpenTargets_literature]	2258	6.67245753347247e-06
KidneyCancer	[DISEASE] papillary renal cell carcinoma (EFO_0000640) [OpenTargets_RNA]	2232	1.31583966147635e-05
KidneyCancer	[ADR] Chemically-Induced Liver Toxicity (C4279912) [DisGeNET]	900	0.00013845
KidneyCancer	[DISEASE] Carcinoma, Renal Cell [PharmGKB_associated]	2125	0.00017723
KidneyCancer	[DISEASE] Renal Cell Carcinoma (RCC) [Intogen]	2086	0.000416291
KidneyCancer	[DISEASE] Chromophobe Renal Cell Carcinoma (CHRCC) [Intogen]	2075.5	0.00051098
KidneyCancer	[DISEASE] Renal Clear Cell Carcinoma (CCRCC) [Intogen]	1868	0.019793433
KidneyCancer	[DISEASE] renal cell carcinoma (EFO_0000681) [OpenTargets_GA]	1826	0.020920983
KidneyCancer	[DISEASE] Renal carcinoma (EFO:0002890) [ThETA]	1860	0.022171056
LungCancer	[DISEASE] lung cancer (MONDO_0008903) [OpenTargets_GA]	3773	2.7926742088577e-15
LungCancer	[DISEASE] non-small cell lung carcinoma (EFO_0003060) [OpenTargets_SM]	3742	8.03819654247978e-15
LungCancer	[DISEASE] Lung Squamous Cell Carcinoma (LUSC) [Intogen]	3728	1.52310703197442e-14
LungCancer	[DISEASE] Lung Adenocarcinoma (LUAD) [Intogen]	3708	3.07892613342449e-14
LungCancer	[DISEASE] Carcinoma of lung (C0684249) [DisGeNET_curated]	3676	9.33260205756766e-14
LungCancer	[DISEASE] Non-Small Cell Lung Cancer (NSCLC) [Intogen]	3534	9.91721664219809e-12
LungCancer	[DISEASE] lung adenocarcinoma (EFO_0000571) [OpenTargets_SM]	3492	2.82373614985166e-11
LungCancer	[DISEASE] lung adenocarcinoma (EFO_0000571) [OpenTargets_GA]	3399.5	3.98404905767405e-11
LungCancer	[DISEASE] non-small cell lung carcinoma (EFO_0003060) [OpenTargets_GA]	3399.5	3.98404905767405e-11
LungCancer	[DISEASE] Small cell carcinoma of lung (C0149925) [DisGeNET_curated]	3437	1.89202664485605e-10
LungCancer	[DISEASE] Squamous cell carcinoma of lung (C0149782) [DisGeNET_curated]	3429	2.3899400559352e-10
LungCancer	[DISEASE] Non-Small Cell Lung Carcinoma (C0007131) [DisGeNET_curated]	3425	2.68847913730671e-10
LungCancer	[DISEASE] Large cell carcinoma of lung (C0345958) [DisGeNET_curated]	3313.5	2.8859331463051e-09
LungCancer	[ADR] Chemical and Drug Induced Liver Injury (MESH:D056486) [CTD]	1136	9.41880613932522e-06
LungCancer	[DISEASE] lung carcinoma (EFO_0001071) [ThETA]	2725	0.001351757
LungCancer	[ADR] Adverse reaction (08.06.01.018) [ADReCS]	1417.5	0.001403466
LungCancer	[DISEASE] lung cancer (MONDO_0008903) [OpenTargets_SM]	2385	0.003053323
LungCancer	[ADR] Drug toxicity (C0013221) [DisGeNET]	1490	0.003955382
LungCancer	[DISEASE] Small Cell Lung Cancer (SCLC) [Intogen]	2626	0.005433534
LungCancer	[DISEASE] small cell lung carcinoma (EFO_0000702) [OpenTargets_literature]	2560	0.012436033
LungCancer	[DISEASE] small cell lung carcinoma (EFO_0000702) [OpenTargets_RNA]	2416	0.013311571
OvaryCancer	[DISEASE] ovarian cancer (MONDO_0008170) [OpenTargets_GA]	3501	1.07169594142789e-12
OvaryCancer	[DISEASE] Ovarian Carcinoma (C0029925) [DisGeNET_curated]	3346	1.49392852676448e-10
OvaryCancer	[DISEASE] ovarian carcinoma (EFO_0001075) [OpenTargets_GA]	3292.5	7.1392710727535e-10
OvaryCancer	[DISEASE] Ovarian Mucinous Adenocarcinoma (C1335167) [DisGeNET_curated]	3215	1.24903270652897e-09
OvaryCancer	[ADR] Chemical and Drug Induced Liver Injury (MESH:D056486) [CTD]	752	2.67219351579352e-09
OvaryCancer	[DISEASE] Carcinoma, Ovarian Epithelial (C4721610) [DisGeNET_curated]	3231	4.17598610254952e-09
OvaryCancer	[DISEASE] Ovarian carcinoma (EFO_0001075) [ThETA]	3222	5.35525441479141e-09
OvaryCancer	[DISEASE] Serous carcinoma GSE10971 [Enrichr_GeoDiseaseSig_Down]	3049	4.56732400282733e-07
OvaryCancer	[DISEASE] Ovarian Serous Adenocarcinoma (C1335177) [DisGeNET_curated]	2974	2.20248537134402e-06
OvaryCancer	[ADR] Adverse reaction (08.06.01.018) [ADReCS]	1035	3.21685113738818e-06
OvaryCancer	[DISEASE] ovarian cancer (MONDO_0008170) [OpenTargets_SM]	2815.5	6.76344397362969e-05
OvaryCancer	[ADR] Drug toxicity (C0013221) [DisGeNET]	1187	7.22789229918615e-05
OvaryCancer	[ADR] Chemically-Induced Liver Toxicity (C4279912) [DisGeNET]	1570	0.022334368
ProstateCancer	[DISEASE] Adenocarcinoma of prostate (C0007112) [DisGeNET_curated]	3327	3.96361457597909e-08
ProstateCancer	[ADR] Adverse reaction (08.06.01.018) [ADReCS]	1028	1.30881546360479e-07
ProstateCancer	[ADR] Drug toxicity (C0013221) [DisGeNET]	1074	3.93542767913619e-07
ProstateCancer	[ADR] Chemical and Drug Induced Liver Injury (MESH:D056486) [CTD]	1090	5.71384043865878e-07
ProstateCancer	[DISEASE] Prostate Adenocarcinoma (PRAD) [Intogen]	3212	6.41315548537736e-07
ProstateCancer	[DISEASE] prostate adenocarcinoma (EFO_0000673) [OpenTargets_SM]	3113.5	5.6246083953973e-06
ProstateCancer	[DISEASE] prostate carcinoma (EFO_0001663) [OpenTargets_GA]	3069	1.40760854199253e-05
ProstateCancer	[DISEASE] prostate carcinoma (EFO_0001663) [OpenTargets_RNA]	2583	0.000370965
ProstateCancer	[DISEASE] Prostate carcinoma (EFO_0001663) [ThETA]	2775	0.00223951
ProstateCancer	[ADR] Chemically-Induced Liver Toxicity (C4279912) [DisGeNET]	1585	0.004665064
SkinCancer	[DISEASE] melanoma (EFO_0000756) [ThETA]	2733	8.43154435630856e-09
SkinCancer	[ADR] Drug toxicity (C0013221) [DisGeNET]	669	2.8680662252904e-08
SkinCancer	[ADR] Adverse reaction (08.06.01.018) [ADReCS]	675	3.43292723590317e-08
SkinCancer	[ADR] Chemical and Drug Induced Liver Injury (MESH:D056486) [CTD]	717	1.17479431071101e-07
SkinCancer	[DISEASE] melanoma (EFO_0000756) [OpenTargets_literature]	2591	5.31524037162867e-07
SkinCancer	[DISEASE] Melanoma (MEL) [Intogen]	2434	2.70387998759484e-05
SkinCancer	[DISEASE] Melanoma [PharmGKB_associated]	2420	2.94507494735298e-05
SkinCancer	[DISEASE] skin basal cell carcinoma (MONDO_0005341) [OpenTargets_literature]	2327	0.000266899
SkinCancer	[DISEASE] Cutaneous Melanoma (C0151779) [DisGeNET_curated]	2258	0.000990713
SkinCancer	[DISEASE] In situ melanoma of skin GSE4587 [Enrichr_GeoDiseaseSig_Down]	2255	0.001045803
SkinCancer	[DISEASE] Merkel cell skin cancer (EFO_1001471) [OpenTargets_literature]	2224	0.001777614
SkinCancer	[DISEASE] melanoma (EFO_0000756) [OpenTargets_SM]	2218.5	0.001980558
SkinCancer	[DISEASE] Metastatic melanoma (C0278883) [DisGeNET_curated]	2185.5	0.003365716
SkinCancer	[DISEASE] melanoma (C0025202) [DisGeNET_curated]	2098	0.012722463
SkinCancer	[ADR] Chemically-Induced Liver Toxicity (C4279912) [DisGeNET]	1317	0.025574487
SkinCancer	[DISEASE] metastatic melanoma (EFO_0002617) [OpenTargets_RNA]	1985.5	0.045639874
