# Supplementary material for: Network-based estimation of therapeutic efficacy and adverse reaction potential for prioritisation of anti-cancer drug combinations
Source: Comput Struct Biotechnol J. 2024 Dec 7;27:65–77. doi: 10.1016/j.csbj.2024.12.003 (PMC12604529; doi:10.1016/j.csbj.2024.12.003)
Supplement: Supplementary file 1 — Supplementary material [file mmc1.zip › Supplementary_Files/Supplementary_File_4_30Nov2024.csv]

Disease	Feature	W	p_val
BreastCancer	[DISEASE] inflammatory breast carcinoma (EFO_1000984) [OpenTargets_literature]	1260.5	0.0019724
BreastCancer	[DISEASE] Breast carcinoma (EFO_0000305) [ThETA]	1357	0.009177169
BreastCancer	[DISEASE] Invasive Breast Carcinoma (BRCA) [Intogen]	1374.5	0.01184487
BreastCancer	[DISEASE] Invasive Ductal Breast Carcinoma (C1134719) [DisGeNET_curated]	1407	0.018643143
BreastCancer	[DISEASE] Breast adenocarcinoma (C0858252) [DisGeNET_curated]	1407.5	0.018789131
BreastCancer	[DISEASE] breast ductal carcinoma in situ (EFO_0000432) [OpenTargets_literature]	1458.5	0.036481116
BreastCancer	[DISEASE] breast carcinoma (EFO_0000305) [OpenTargets_literature]	1473.5	0.043838631
KidneyCancer	[DISEASE] Renal Cell Carcinoma (RCC) [Intogen]	765	9.36480105317359e-06
KidneyCancer	[DISEASE] Renal Clear Cell Carcinoma (CCRCC) [Intogen]	793.5	2.01367134963823e-05
KidneyCancer	[DISEASE] Carcinoma, Renal Cell [PharmGKB_associated]	801.5	2.48039589251216e-05
KidneyCancer	[DISEASE] Papillary Renal Cell Carcinoma (PRCC) [Intogen]	830.5	5.21968956929408e-05
KidneyCancer	[DISEASE] renal cell carcinoma (EFO_0000681) [OpenTargets_GA]	869.5	0.000135332
KidneyCancer	[ADR] Cardiotoxicity (C0876994) [DisGeNET]	890.5	0.000222005
KidneyCancer	[DISEASE] papillary renal cell carcinoma (EFO_0000640) [OpenTargets_RNA]	897	0.000258352
KidneyCancer	[DISEASE] Conventional (Clear Cell) Renal Cell Carcinoma (C0279702) [DisGeNET_curated]	924	0.000474376
KidneyCancer	[ADR] Cardiotoxicity (MESH:D066126) [CTD]	932.5	0.000570983
KidneyCancer	[DISEASE] Chromophobe Renal Cell Carcinoma (C1266042) [DisGeNET_curated]	933	0.000577663
KidneyCancer	[DISEASE] Collecting Duct Carcinoma of the Kidney (C1266044) [DisGeNET_curated]	933	0.000577663
KidneyCancer	[DISEASE] Papillary Renal Cell Carcinoma (C1306837) [DisGeNET_curated]	933	0.000577663
KidneyCancer	[DISEASE] Renal Cell Carcinoma (C0007134) [DisGeNET_curated]	933	0.000577663
KidneyCancer	[DISEASE] Sarcomatoid Renal Cell Carcinoma (C1266043) [DisGeNET_curated]	933	0.000577663
KidneyCancer	[DISEASE] nonpapillary renal cell carcinoma (MONDO_0007763) [OpenTargets_literature]	952.5	0.000877817
KidneyCancer	[DISEASE] Chromophobe Renal Cell Carcinoma (CHRCC) [Intogen]	953	0.000886214
KidneyCancer	[DISEASE] chromophobe renal cell carcinoma (EFO_0000335) [OpenTargets_RNA]	969	0.001237574
KidneyCancer	[DISEASE] transitional cell carcinoma of kidney (EFO_0003017) [OpenTargets_RNA]	969	0.001237952
KidneyCancer	[DISEASE] renal cell carcinoma (EFO_0000681) [OpenTargets_literature]	969	0.001238301
KidneyCancer	[DISEASE] Renal carcinoma (EFO:0002890) [ThETA]	975	0.001400041
KidneyCancer	[ADR] Chemically-Induced Liver Toxicity (C4279912) [DisGeNET]	980	0.001550401
KidneyCancer	[ADR] Chemical and Drug Induced Liver Injury (MESH:D056486) [CTD]	984	0.001680697
KidneyCancer	[DISEASE] clear cell renal carcinoma (EFO_0000349) [OpenTargets_RNA]	985	0.001714999
KidneyCancer	[DISEASE] Clear cell sarcoma of kidney (C0334488) [DisGeNET_curated]	1002.5	0.002410953
KidneyCancer	[ADR] Poisoning (12.03.01.004) [ADReCS]	1024	0.003660419
KidneyCancer	[DISEASE] nonpapillary renal cell carcinoma (MONDO_0007763) [OpenTargets_GA]	1028	0.003901741
KidneyCancer	[DISEASE] MiT family translocation renal cell carcinoma (C4518356) [DisGeNET_curated]	1044	0.005009107
KidneyCancer	[ADR] Neurotoxicity Syndromes (C0235032) [DisGeNET]	1078	0.009650485
KidneyCancer	[DISEASE] renal carcinoma (EFO_0002890) [OpenTargets_GA]	1081	0.010148285
KidneyCancer	[ADR] Neurotoxicity Syndromes (MESH:D020258) [CTD]	1091.5	0.012120566
KidneyCancer	[ADR] Neurotoxicity (12.03.01.011) [ADReCS]	1098	0.013497784
KidneyCancer	[DISEASE] Renal carcinoma (C1378703) [DisGeNET_curated]	1851.5	0.049823358
LungCancer	[DISEASE] non-small cell lung carcinoma (EFO_0003060) [OpenTargets_GA]	660	1.04206595358135e-10
LungCancer	[DISEASE] lung carcinoma (EFO_0001071) [OpenTargets_GA]	666	1.24968199839781e-10
LungCancer	[DISEASE] lung adenocarcinoma (EFO_0000571) [OpenTargets_GA]	689	2.48278016613503e-10
LungCancer	[DISEASE] non-small cell lung carcinoma (EFO_0003060) [OpenTargets_SM]	848	2.15944717489176e-08
LungCancer	[DISEASE] lung cancer (MONDO_0008903) [OpenTargets_GA]	1121	1.37657694265209e-05
LungCancer	[DISEASE] lung cancer (MONDO_0008903) [OpenTargets_SM]	1139	1.99867056606537e-05
LungCancer	[DISEASE] Squamous cell carcinoma of lung (C0149782) [DisGeNET_curated]	1191.5	5.72005245416244e-05
LungCancer	[DISEASE] lung adenocarcinoma (EFO_0000571) [OpenTargets_SM]	1218.5	9.59537344697845e-05
LungCancer	[DISEASE] Small Cell Lung Cancer (SCLC) [Intogen]	1275.5	0.000273505
LungCancer	[DISEASE] Large cell carcinoma of lung (C0345958) [DisGeNET_curated]	1282	0.000307066
LungCancer	[DISEASE] Lung Adenocarcinoma (LUAD) [Intogen]	1291.5	0.000362818
LungCancer	[DISEASE] Lung Squamous Cell Carcinoma (LUSC) [Intogen]	1360.5	0.001155777
LungCancer	[DISEASE] Non-Small Cell Lung Cancer (NSCLC) [Intogen]	1370	0.001346117
LungCancer	[ADR] Cardiotoxicity (C0876994) [DisGeNET]	1471	0.00608203
LungCancer	[DISEASE] Small cell carcinoma of lung (C0149925) [DisGeNET_curated]	1475	0.0064354
LungCancer	[DISEASE] small cell lung carcinoma (EFO_0000702) [OpenTargets_literature]	1514	0.010895427
LungCancer	[DISEASE] Carcinoma of lung (C0684249) [DisGeNET_curated]	1531.5	0.013668751
LungCancer	[ADR] Cardiotoxicity (MESH:D066126) [CTD]	1589.5	0.027804756
LungCancer	[DISEASE] lung adenocarcinoma (EFO_0000571) [OpenTargets_RNA]	1610.5	0.035407171
LungCancer	[DISEASE] lung carcinoma (EFO_0001071) [ThETA]	1611	0.035598011
LungCancer	[DISEASE] Non-Small Cell Lung Carcinoma (C0007131) [DisGeNET_curated]	1613.5	0.036626181
OvaryCancer	[DISEASE] Endometrioid carcinoma ovary (C0346163) [DisGeNET_curated]	816.5	3.00084293368165e-08
OvaryCancer	[DISEASE] Ovarian Serous Adenocarcinoma (C1335177) [DisGeNET_curated]	830	4.46586298861323e-08
OvaryCancer	[DISEASE] Ovarian Mucinous Adenocarcinoma (C1335167) [DisGeNET_curated]	869	1.23025727935627e-07
OvaryCancer	[ADR] Cardiotoxicity (C0876994) [DisGeNET]	910	3.44038255384984e-07
OvaryCancer	[DISEASE] Ovarian carcinoma (EFO_0001075) [ThETA]	920	4.40092800139492e-07
OvaryCancer	[DISEASE] Ovarian Carcinoma (C0029925) [DisGeNET_curated]	927	5.24122677528824e-07
OvaryCancer	[ADR] Cardiotoxicity (MESH:D066126) [CTD]	1020.5	4.65359153742467e-06
OvaryCancer	[DISEASE] ovarian carcinoma (EFO_0001075) [OpenTargets_GA]	1052	9.31219891942126e-06
OvaryCancer	[DISEASE] ovarian carcinoma (EFO_0001075) [OpenTargets_RNA]	1053	9.53518811535991e-06
OvaryCancer	[DISEASE] ovarian cancer (MONDO_0008170) [OpenTargets_SM]	1117	3.64444417371428e-05
OvaryCancer	[DISEASE] ovarian cancer (MONDO_0008170) [OpenTargets_GA]	1152	7.36509620439397e-05
OvaryCancer	[DISEASE] Carcinoma, Ovarian Epithelial (C4721610) [DisGeNET_curated]	1175	0.000114981
OvaryCancer	[ADR] Neurotoxicity Syndromes (C0235032) [DisGeNET]	1325	0.001607669
OvaryCancer	[ADR] Chemical and Drug Induced Liver Injury (MESH:D056486) [CTD]	1328	0.00168711
OvaryCancer	[ADR] Chemically-Induced Liver Toxicity (C4279912) [DisGeNET]	1329.5	0.001727949
OvaryCancer	[ADR] Neurotoxicity Syndromes (MESH:D020258) [CTD]	1344.5	0.002189231
OvaryCancer	[ADR] Poisoning (12.03.01.004) [ADReCS]	1372.5	0.003366249
OvaryCancer	[ADR] Neurotoxicity (12.03.01.011) [ADReCS]	1378.5	0.003682789
OvaryCancer	[DISEASE] Serous carcinoma GSE10971 [Enrichr_GeoDiseaseSig_Up]	1384	0.003998037
OvaryCancer	[DISEASE] Serous carcinoma GSE10971 [Enrichr_GeoDiseaseSig_Down]	1422.5	0.006973238
ProstateCancer	[DISEASE] prostate carcinoma (EFO_0001663) [OpenTargets_RNA]	1412	0.000694454
ProstateCancer	[ADR] Cardiotoxicity (C0876994) [DisGeNET]	1548.5	0.00565
ProstateCancer	[ADR] Cardiotoxicity (MESH:D066126) [CTD]	1628.5	0.01635822
ProstateCancer	[DISEASE] Prostate Adenocarcinoma (PRAD) [Intogen]	1641	0.019099867
ProstateCancer	[DISEASE] Prostate carcinoma (EFO_0001663) [ThETA]	1665.5	0.025645187
ProstateCancer	[DISEASE] prostate adenocarcinoma (EFO_0000673) [OpenTargets_SM]	1718.5	0.046701882
ProstateCancer	[DISEASE] prostate carcinoma (EFO_0001663) [OpenTargets_GA]	1720.5	0.047744036
SkinCancer	[DISEASE] melanoma (EFO_0000756) [ThETA]	797	2.132990087053e-06
SkinCancer	[DISEASE] skin basal cell carcinoma (MONDO_0005341) [OpenTargets_literature]	856	9.65612731700523e-06
SkinCancer	[DISEASE] Melanoma [PharmGKB_associated]	887.5	2.08920225510464e-05
SkinCancer	[DISEASE] melanoma (EFO_0000756) [OpenTargets_SM]	896.5	2.5932603824885e-05
SkinCancer	[DISEASE] Cutaneous Melanoma (C0151779) [DisGeNET_curated]	947.5	8.39559379070142e-05
SkinCancer	[DISEASE] Melanoma (MEL) [Intogen]	990	0.000211636
SkinCancer	[DISEASE] Merkel cell skin cancer (EFO_1001471) [OpenTargets_literature]	991	0.000215455
SkinCancer	[DISEASE] cutaneous melanoma (EFO_0000389) [OpenTargets_GA]	1011.5	0.000331309
SkinCancer	[DISEASE] melanoma (EFO_0000756) [OpenTargets_literature]	1066.5	0.000986891
SkinCancer	[DISEASE] melanoma (EFO_0000756) [OpenTargets_GA]	1098.5	0.001790214
SkinCancer	[DISEASE] Metastatic melanoma (C0278883) [DisGeNET_curated]	1117.5	0.002521712
SkinCancer	[DISEASE] melanoma (C0025202) [DisGeNET_curated]	1136.5	0.003515249
SkinCancer	[ADR] Cardiotoxicity (C0876994) [DisGeNET]	1163.5	0.005531457
SkinCancer	[DISEASE] non-melanoma skin carcinoma (EFO_0009260) [OpenTargets_GA]	1218	0.013074681
SkinCancer	[ADR] Cardiotoxicity (MESH:D066126) [CTD]	1242.5	0.018767739
SkinCancer	[DISEASE] skin cancer (MONDO_0002898) [OpenTargets_GA]	1282.5	0.032665639
SkinCancer	[DISEASE] metastatic melanoma (EFO_0002617) [OpenTargets_RNA]	1290	0.036150093
SkinCancer	[DISEASE] Stage IV Skin Melanoma (C1321872) [DisGeNET_curated]	1315	0.049836339
