# Supplementary material for: Network-based estimation of therapeutic efficacy and adverse reaction potential for prioritisation of anti-cancer drug combinations
Source: Comput Struct Biotechnol J. 2024 Dec 7;27:65–77. doi: 10.1016/j.csbj.2024.12.003 (PMC12604529; doi:10.1016/j.csbj.2024.12.003)
Supplement: Supplementary file 1 — Supplementary material [file mmc1.zip › Supplementary_Files/Supplementary_File_5_30Nov2024.csv]

Disease	comb_name	Drug1_DrugBank_id	Drug2_DrugBank_id	Drug1_EMA	Drug1_FDA	Drug1_WHO	Drug1_Year	Drug1_Generic	Drug1_Product	Drug1_Indications	Drug2_EMA	Drug2_FDA	Drug2_WHO	Drug2_Year	Drug2_Generic	Drug2_Product	Drug2_Indications	final_predicted_category	max_efficacy_NES	max_safety_NES	diff_of_maxs	which_max_efficacy_NES	which_max_safety_NES	Drug1_atc_label	Drug2_atc_label
BreastCancer	DB06772_DB08901	DB06772	DB08901	Y	Y	N	2010	N	Cabazitaxel	Refractory, metastatic hormone-refractory Prostate cancer	Y	Y	N	2012	N	Ponatinib	Accelerated phase chronic myologenic leukemia; Acute Lymphoblastic Leukaemias (ALL); Chronic Phase Chronic Myeloid Leukemia; Blast phase Chronic myelocytic leukemia	Eff	2.18800609776331	1.65211022572796	0.535895872035353	[DISEASE] Infiltrating duct carcinoma of female breast (C3165106) [DisGeNET_curated]	[ADR] Cardiotoxicity (C0876994) [DisGeNET]	Taxanes (L01CD04)	BCR-ABL tyrosine kinase inhibitors (L01EA05)
BreastCancer	DB01169_DB11978	DB01169	DB11978	Y	Y	Y	2018	Y	Arsenic Trioxide	Refractory Acute Promyelocytic Leukemia	Y	Y	N	2018	N	Glasdegib	Acute Myeloid Leukemia (AML)	Eff	2.52354850132042	2.15143043620857	0.372118065111855	[DISEASE] breast adenocarcinoma (EFO_0000304) [OpenTargets_SM]	[ADR] Poisoning (12.03.01.004) [ADReCS]	Other antineoplastic agents (L01XX27)	Hedgehog pathway inhibitors (L01XJ03)
BreastCancer	DB01169_DB08828	DB01169	DB08828	Y	Y	Y	2018	Y	Arsenic Trioxide	Refractory Acute Promyelocytic Leukemia	Y	Y	N	2012	N	Vismodegib	Locally Advanced Basal Cell Carcinoma; Metastatic Basal cell carcinoma	Eff	2.54752091105665	2.17752816318479	0.369992747871852	[DISEASE] breast adenocarcinoma (EFO_0000304) [OpenTargets_SM]	[ADR] Poisoning (12.03.01.004) [ADReCS]	Other antineoplastic agents (L01XX27)	Hedgehog pathway inhibitors (L01XJ01)
BreastCancer	DB01169_DB09143	DB01169	DB09143	Y	Y	Y	2018	Y	Arsenic Trioxide	Refractory Acute Promyelocytic Leukemia	Y	Y	N	2015	N	Sonidegib	Refractory, locally advanced Basal cell carcinoma	Eff	2.50549347071448	2.21005587468256	0.295437596031917	[DISEASE] breast adenocarcinoma (EFO_0000304) [OpenTargets_SM]	[ADR] Poisoning (12.03.01.004) [ADReCS]	Other antineoplastic agents (L01XX27)	Hedgehog pathway inhibitors (L01XJ02)
KidneyCancer	DB12597_DB14568	DB12597	DB14568	Y	Y	N	2021	N	Asciminib	Philadelphia chromosome-positive chronic myeloid leukemia in chronic phase	Y	Y	N	2018	N	Ivosidenib	Newly diagnosed, refractory or relapsed Acute Myeloid Leukemia; Relapsed or refractory Myelodysplastic Syndromes with IDH1 mutation; Locally Advanced or Metastatic Cholangiocarcinoma with IDH1 mutation	Eff	2.81747852785814	1.62710386431842	1.19037466353972	[DISEASE] nonpapillary renal cell carcinoma (MONDO_0007763) [OpenTargets_literature]	[ADR] Cardiotoxicity (C0876994) [DisGeNET]	BCR-ABL tyrosine kinase inhibitors (L01EA06)	Other antineoplastic agents (L01XX62)
KidneyCancer	DB08916_DB00694	DB08916	DB00694	Y	Y	Y	2013	N	Afatinib	Metastatic Non-Small Cell Lung Cancer; Refractory, metastatic squamous cell Non-small cell lung cancer	Y	Y	N	2017	Y	Daunorubicin, Cytarabine Liposome	Acute Lymphocytic Leukemia (ALL); Acute Myeloid Leukemia (AML); Acute Myeloid Leukemia With Myelodysplasia-Related Changes; Acute erythroid leukemia; Acute monocytic leukaemia; Newly diagnosed Therapy-Related Acute Myeloid Leukemia	Eff	2.70276267435559	1.53880755970321	1.16395511465238	[DISEASE] Papillary Renal Cell Carcinoma (PRCC) [Intogen]	[ADR] Cardiotoxicity (C0876994) [DisGeNET]	Epidermal growth factor receptor (EGFR) tyrosine kinase inhibitors (L01EB03)	Anthracyclines and related substances (L01DB02); Combinations of antineoplastic agents (L01XY01)
KidneyCancer	DB08875_DB00380	DB08875	DB00380	Y	Y	N	2012	N	Cabozantinib	Advanced Renal Cell Carcinoma; Hepatocellular Carcinoma; Metastatic Clear Cell Renal Cell Carcinoma; Progressive, metastatic Medullary thyroid cancer	Y	Y	N	1995	Y	Dexrazoxane		Eff	2.57746971234021	1.42976208792984	1.14770762441037	[DISEASE] Papillary Renal Cell Carcinoma (PRCC) [Intogen]	[ADR] Poisoning (12.03.01.004) [ADReCS]	Other protein kinase inhibitors (L01EX07)	Detoxifying agents for antineoplastic treatment (V03AF02)
KidneyCancer	DB14568_DB08881	DB14568	DB08881	Y	Y	N	2018	N	Ivosidenib	Newly diagnosed, refractory or relapsed Acute Myeloid Leukemia; Relapsed or refractory Myelodysplastic Syndromes with IDH1 mutation; Locally Advanced or Metastatic Cholangiocarcinoma with IDH1 mutation	Y	Y	N	2011	N	Vemurafenib	Metastatic Melanoma; Unresectable Melanoma; Refractory Non-small cell lung cancer	Eff	2.73600074234112	1.60399055861161	1.13201018372951	[DISEASE] Papillary Renal Cell Carcinoma (PRCC) [Intogen]	[ADR] Cardiotoxicity (C0876994) [DisGeNET]	Other antineoplastic agents (L01XX62)	B-Raf serine-threonine kinase (BRAF) inhibitors (L01EC01); Sulfonamides (G01AE10)
KidneyCancer	DB11718_DB14568	DB11718	DB14568	Y	Y	N	2018	N	Encorafenib	Metastatic Melanoma; Unresectable Melanoma	Y	Y	N	2018	N	Ivosidenib	Newly diagnosed, refractory or relapsed Acute Myeloid Leukemia; Relapsed or refractory Myelodysplastic Syndromes with IDH1 mutation; Locally Advanced or Metastatic Cholangiocarcinoma with IDH1 mutation	Eff	2.97684101446506	1.86384907635244	1.11299193811262	[DISEASE] Papillary Renal Cell Carcinoma (PRCC) [Intogen]	[ADR] Poisoning (12.03.01.004) [ADReCS]	B-Raf serine-threonine kinase (BRAF) inhibitors (L01EC03)	Other antineoplastic agents (L01XX62)
KidneyCancer	DB06772_DB08875	DB06772	DB08875	Y	Y	N	2010	N	Cabazitaxel	Refractory, metastatic hormone-refractory Prostate cancer	Y	Y	N	2012	N	Cabozantinib	Advanced Renal Cell Carcinoma; Hepatocellular Carcinoma; Metastatic Clear Cell Renal Cell Carcinoma; Progressive, metastatic Medullary thyroid cancer	Eff	2.50437384651532	1.43245590396895	1.07191794254637	[DISEASE] Papillary Renal Cell Carcinoma (PRCC) [Intogen]	[ADR] Cardiotoxicity (C0876994) [DisGeNET]	Taxanes (L01CD04)	Other protein kinase inhibitors (L01EX07)
KidneyCancer	DB15569_DB08881	DB15569	DB08881	Y	Y	N	2021	N	Sotorasib	Locally Advanced Non-Small Cell Lung Cancer, Metastatic Non-Small Cell Lung Cancer	Y	Y	N	2011	N	Vemurafenib	Metastatic Melanoma; Unresectable Melanoma; Refractory Non-small cell lung cancer	Eff	2.65784365490816	1.60585958822845	1.05198406667971	[DISEASE] Papillary Renal Cell Carcinoma (PRCC) [Intogen]	[ADR] Neurotoxicity (12.03.01.011) [ADReCS]; [ADR] Neurotoxicity Syndromes (MESH:D020258) [CTD]; [ADR] Neurotoxicity Syndromes (C0235032) [DisGeNET]	Other antineoplastic agents (L01XX73)	B-Raf serine-threonine kinase (BRAF) inhibitors (L01EC01); Sulfonamides (G01AE10)
KidneyCancer	DB12141_DB09330	DB12141	DB09330	Y	Y	N	2018	N	Gilteritinib	Relapsed or Refractory Acute Myeloid Leukemia With FLT3 Activating Mutations	Y	Y	N	2015	N	Osimertinib	Metastatic Non-Small Cell Lung Cancer	Eff	2.33068130551227	1.29622940050818	1.0344519050041	[DISEASE] Carcinoma, Renal Cell [PharmGKB_associated]	[ADR] Poisoning (12.03.01.004) [ADReCS]	Other protein kinase inhibitors (L01EX13)	Epidermal growth factor receptor (EGFR) tyrosine kinase inhibitors (L01EB04)
KidneyCancer	DB11963_DB12141	DB11963	DB12141	Y	Y	N	2018	N	Dacomitinib	Metastatic Non-Small Cell Lung Cancer	Y	Y	N	2018	N	Gilteritinib	Relapsed or Refractory Acute Myeloid Leukemia With FLT3 Activating Mutations	Eff	2.323520791248	1.29201744526905	1.03150334597895	[DISEASE] Carcinoma, Renal Cell [PharmGKB_associated]	[ADR] Neurotoxicity (12.03.01.011) [ADReCS]; [ADR] Neurotoxicity Syndromes (C0235032) [DisGeNET]	Epidermal growth factor receptor (EGFR) tyrosine kinase inhibitors (L01EB07)	Other protein kinase inhibitors (L01EX13)
KidneyCancer	DB11718_DB08828	DB11718	DB08828	Y	Y	N	2018	N	Encorafenib	Metastatic Melanoma; Unresectable Melanoma	Y	Y	N	2012	N	Vismodegib	Locally Advanced Basal Cell Carcinoma; Metastatic Basal cell carcinoma	Eff	2.60737170971024	1.57791898879234	1.0294527209179	[DISEASE] Papillary Renal Cell Carcinoma (PRCC) [Intogen]	[ADR] Cardiotoxicity (C0876994) [DisGeNET]	B-Raf serine-threonine kinase (BRAF) inhibitors (L01EC03)	Hedgehog pathway inhibitors (L01XJ01)
LungCancer	DB00317_DB06603	DB00317	DB06603	Y	Y	Y	2003	Y	Gefitinib	Metastatic Non-Small Cell Lung Cancer	Y	Y	N	2015	N	Panobinostat	Refractory Multiple Myeloma	Eff	3.45392611560029	1.97755717113029	1.47636894447	[DISEASE] lung carcinoma (EFO_0001071) [ThETA]	[ADR] Neurotoxicity (12.03.01.011) [ADReCS]	Epidermal growth factor receptor (EGFR) tyrosine kinase inhibitors (L01EB01)	Histone deacetylase (HDAC) inhibitors (L01XH03)
LungCancer	DB09330_DB06603	DB09330	DB06603	Y	Y	N	2015	N	Osimertinib	Metastatic Non-Small Cell Lung Cancer	Y	Y	N	2015	N	Panobinostat	Refractory Multiple Myeloma	Eff	3.41027074464421	1.963102918993	1.44716782565121	[DISEASE] lung carcinoma (EFO_0001071) [ThETA]	[ADR] Neurotoxicity (12.03.01.011) [ADReCS]	Epidermal growth factor receptor (EGFR) tyrosine kinase inhibitors (L01EB04)	Histone deacetylase (HDAC) inhibitors (L01XH03)
LungCancer	DB11963_DB06603	DB11963	DB06603	Y	Y	N	2018	N	Dacomitinib	Metastatic Non-Small Cell Lung Cancer	Y	Y	N	2015	N	Panobinostat	Refractory Multiple Myeloma	Eff	3.37946104312227	1.96320871234752	1.41625233077475	[DISEASE] lung carcinoma (EFO_0001071) [ThETA]	[ADR] Neurotoxicity (12.03.01.011) [ADReCS]	Epidermal growth factor receptor (EGFR) tyrosine kinase inhibitors (L01EB07)	Histone deacetylase (HDAC) inhibitors (L01XH03)
LungCancer	DB08916_DB00694	DB08916	DB00694	Y	Y	Y	2013	N	Afatinib	Metastatic Non-Small Cell Lung Cancer; Refractory, metastatic squamous cell Non-small cell lung cancer	Y	Y	N	2017	Y	Daunorubicin, Cytarabine Liposome	Acute Lymphocytic Leukemia (ALL); Acute Myeloid Leukemia (AML); Acute Myeloid Leukemia With Myelodysplasia-Related Changes; Acute erythroid leukemia; Acute monocytic leukaemia; Newly diagnosed Therapy-Related Acute Myeloid Leukemia	Eff	2.67496208639781	1.50841924991888	1.16654283647893	[DISEASE] Squamous cell carcinoma of lung (C0149782) [DisGeNET_curated]	[ADR] Cardiotoxicity (C0876994) [DisGeNET]	Epidermal growth factor receptor (EGFR) tyrosine kinase inhibitors (L01EB03)	Anthracyclines and related substances (L01DB02); Combinations of antineoplastic agents (L01XY01)
LungCancer	DB12141_DB01259	DB12141	DB01259	Y	Y	N	2018	N	Gilteritinib	Relapsed or Refractory Acute Myeloid Leukemia With FLT3 Activating Mutations	Y	Y	N	2007	Y	Lapatinib	Metastatic Breast Cancer; Refractory, advanced Breast cancer; Refractory, metastatic Breast cancer	Eff	2.44131397279413	1.37742028360601	1.06389368918812	[DISEASE] Carcinoma, Non-Small-Cell Lung [PharmGKB_associated]	[ADR] Cardiotoxicity (MESH:D066126) [CTD]	Other protein kinase inhibitors (L01EX13)	Human epidermal growth factor receptor 2 (HER2) tyrosine kinase inhibitors (L01EH01)
LungCancer	DB08916_DB06603	DB08916	DB06603	Y	Y	Y	2013	N	Afatinib	Metastatic Non-Small Cell Lung Cancer; Refractory, metastatic squamous cell Non-small cell lung cancer	Y	Y	N	2015	N	Panobinostat	Refractory Multiple Myeloma	Eff	2.82554109560425	1.83231574871395	0.993225346890298	[DISEASE] Carcinoma of lung (C0684249) [DisGeNET_curated]	[ADR] Cardiotoxicity (C0876994) [DisGeNET]	Epidermal growth factor receptor (EGFR) tyrosine kinase inhibitors (L01EB03)	Histone deacetylase (HDAC) inhibitors (L01XH03)
LungCancer	DB12141_DB15569	DB12141	DB15569	Y	Y	N	2018	N	Gilteritinib	Relapsed or Refractory Acute Myeloid Leukemia With FLT3 Activating Mutations	Y	Y	N	2021	N	Sotorasib	Locally Advanced Non-Small Cell Lung Cancer, Metastatic Non-Small Cell Lung Cancer	Eff	2.27467276926967	1.32235451101661	0.952318258253065	[DISEASE] Carcinoma, Non-Small-Cell Lung [PharmGKB_associated]	[ADR] Cardiotoxicity (MESH:D066126) [CTD]	Other protein kinase inhibitors (L01EX13)	Other antineoplastic agents (L01XX73)
LungCancer	DB08916_DB00928	DB08916	DB00928	Y	Y	Y	2013	N	Afatinib	Metastatic Non-Small Cell Lung Cancer; Refractory, metastatic squamous cell Non-small cell lung cancer	Y	Y	N	2004	Y	Azacitidine	Acute Myeloid Leukemia (AML); Chronic Myelomonocytic Leukemia	Eff	2.7729905705201	1.82141004445327	0.951580526066834	[DISEASE] Carcinoma of lung (C0684249) [DisGeNET_curated]	[ADR] Cardiotoxicity (C0876994) [DisGeNET]	Epidermal growth factor receptor (EGFR) tyrosine kinase inhibitors (L01EB03)	Pyrimidine analogues (L01BC07)
LungCancer	DB08916_DB12130	DB08916	DB12130	Y	Y	Y	2013	N	Afatinib	Metastatic Non-Small Cell Lung Cancer; Refractory, metastatic squamous cell Non-small cell lung cancer	Y	Y	N	2018	N	Lorlatinib	Progressive, metastatic Anaplastic lymphoma kinase-positive Metastatic Non-Small Cell Lung Cancer	Eff	2.50692279679481	1.56594445076591	0.940978346028903	[DISEASE] Squamous cell carcinoma of lung (C0149782) [DisGeNET_curated]	[ADR] Cardiotoxicity (C0876994) [DisGeNET]	Epidermal growth factor receptor (EGFR) tyrosine kinase inhibitors (L01EB03)	Anaplastic lymphoma kinase (ALK) inhibitors (L01ED05)
LungCancer	DB12597_DB11828	DB12597	DB11828	Y	Y	N	2021	N	Asciminib	Philadelphia chromosome-positive chronic myeloid leukemia in chronic phase	Y	Y	N	2017	N	Neratinib	Breast Cancer	Eff	2.73515547118625	1.79998964782997	0.935165823356277	[DISEASE] lung carcinoma (EFO_0001071) [ThETA]	[ADR] Poisoning (12.03.01.004) [ADReCS]	BCR-ABL tyrosine kinase inhibitors (L01EA06)	Human epidermal growth factor receptor 2 (HER2) tyrosine kinase inhibitors (L01EH02)
OvaryCancer	DB11963_DB06603	DB11963	DB06603	Y	Y	N	2018	N	Dacomitinib	Metastatic Non-Small Cell Lung Cancer	Y	Y	N	2015	N	Panobinostat	Refractory Multiple Myeloma	Eff	3.4179095731634	1.95835367001842	1.45955590314498	[DISEASE] Ovarian carcinoma (EFO_0001075) [ThETA]	[ADR] Neurotoxicity (12.03.01.011) [ADReCS]	Epidermal growth factor receptor (EGFR) tyrosine kinase inhibitors (L01EB07)	Histone deacetylase (HDAC) inhibitors (L01XH03)
OvaryCancer	DB09330_DB06603	DB09330	DB06603	Y	Y	N	2015	N	Osimertinib	Metastatic Non-Small Cell Lung Cancer	Y	Y	N	2015	N	Panobinostat	Refractory Multiple Myeloma	Eff	3.37715189364578	1.97340938844289	1.40374250520289	[DISEASE] Ovarian carcinoma (EFO_0001075) [ThETA]	[ADR] Neurotoxicity (12.03.01.011) [ADReCS]	Epidermal growth factor receptor (EGFR) tyrosine kinase inhibitors (L01EB04)	Histone deacetylase (HDAC) inhibitors (L01XH03)
OvaryCancer	DB00317_DB06603	DB00317	DB06603	Y	Y	Y	2003	Y	Gefitinib	Metastatic Non-Small Cell Lung Cancer	Y	Y	N	2015	N	Panobinostat	Refractory Multiple Myeloma	Eff	3.36058425962931	1.99976390240605	1.36082035722326	[DISEASE] Ovarian carcinoma (EFO_0001075) [ThETA]	[ADR] Neurotoxicity (12.03.01.011) [ADReCS]	Epidermal growth factor receptor (EGFR) tyrosine kinase inhibitors (L01EB01)	Histone deacetylase (HDAC) inhibitors (L01XH03)
OvaryCancer	DB08916_DB00694	DB08916	DB00694	Y	Y	Y	2013	N	Afatinib	Metastatic Non-Small Cell Lung Cancer; Refractory, metastatic squamous cell Non-small cell lung cancer	Y	Y	N	2017	Y	Daunorubicin, Cytarabine Liposome	Acute Lymphocytic Leukemia (ALL); Acute Myeloid Leukemia (AML); Acute Myeloid Leukemia With Myelodysplasia-Related Changes; Acute erythroid leukemia; Acute monocytic leukaemia; Newly diagnosed Therapy-Related Acute Myeloid Leukemia	Eff	2.77668262862005	1.56587667970228	1.21080594891777	[DISEASE] Serous carcinoma GSE10971 [Enrichr_GeoDiseaseSig_Down]	[ADR] Cardiotoxicity (C0876994) [DisGeNET]	Epidermal growth factor receptor (EGFR) tyrosine kinase inhibitors (L01EB03)	Anthracyclines and related substances (L01DB02); Combinations of antineoplastic agents (L01XY01)
OvaryCancer	DB00317_DB14568	DB00317	DB14568	Y	Y	Y	2003	Y	Gefitinib	Metastatic Non-Small Cell Lung Cancer	Y	Y	N	2018	N	Ivosidenib	Newly diagnosed, refractory or relapsed Acute Myeloid Leukemia; Relapsed or refractory Myelodysplastic Syndromes with IDH1 mutation; Locally Advanced or Metastatic Cholangiocarcinoma with IDH1 mutation	Eff	2.75496451833663	1.60747425427644	1.1474902640602	[DISEASE] Ovarian carcinoma (EFO_0001075) [ThETA]	[ADR] Poisoning (12.03.01.004) [ADReCS]	Epidermal growth factor receptor (EGFR) tyrosine kinase inhibitors (L01EB01)	Other antineoplastic agents (L01XX62)
OvaryCancer	DB08916_DB06772	DB08916	DB06772	Y	Y	Y	2013	N	Afatinib	Metastatic Non-Small Cell Lung Cancer; Refractory, metastatic squamous cell Non-small cell lung cancer	Y	Y	N	2010	N	Cabazitaxel	Refractory, metastatic hormone-refractory Prostate cancer	Eff	2.4916351327979	1.35707010111736	1.13456503168054	[DISEASE] ovarian cancer (MONDO_0008170) [OpenTargets_GA]	[ADR] Cardiotoxicity (C0876994) [DisGeNET]	Epidermal growth factor receptor (EGFR) tyrosine kinase inhibitors (L01EB03)	Taxanes (L01CD04)
OvaryCancer	DB09330_DB11942	DB09330	DB11942	Y	Y	N	2015	N	Osimertinib	Metastatic Non-Small Cell Lung Cancer	Y	Y	N	2019	N	Selinexor	Refractory Multiple Myeloma	Eff	2.84285401277031	1.7094690329581	1.13338497981221	[DISEASE] Ovarian carcinoma (EFO_0001075) [ThETA]	[ADR] Poisoning (12.03.01.004) [ADReCS]	Epidermal growth factor receptor (EGFR) tyrosine kinase inhibitors (L01EB04)	Other antineoplastic agents (L01XX66)
OvaryCancer	DB11963_DB14568	DB11963	DB14568	Y	Y	N	2018	N	Dacomitinib	Metastatic Non-Small Cell Lung Cancer	Y	Y	N	2018	N	Ivosidenib	Newly diagnosed, refractory or relapsed Acute Myeloid Leukemia; Relapsed or refractory Myelodysplastic Syndromes with IDH1 mutation; Locally Advanced or Metastatic Cholangiocarcinoma with IDH1 mutation	Eff	2.69327969045458	1.56804802138484	1.12523166906974	[DISEASE] Serous carcinoma GSE10971 [Enrichr_GeoDiseaseSig_Down]	[ADR] Poisoning (12.03.01.004) [ADReCS]	Epidermal growth factor receptor (EGFR) tyrosine kinase inhibitors (L01EB07)	Other antineoplastic agents (L01XX62)
OvaryCancer	DB11963_DB11942	DB11963	DB11942	Y	Y	N	2018	N	Dacomitinib	Metastatic Non-Small Cell Lung Cancer	Y	Y	N	2019	N	Selinexor	Refractory Multiple Myeloma	Eff	2.82712864380564	1.7091688536901	1.11795979011554	[DISEASE] Ovarian carcinoma (EFO_0001075) [ThETA]	[ADR] Poisoning (12.03.01.004) [ADReCS]	Epidermal growth factor receptor (EGFR) tyrosine kinase inhibitors (L01EB07)	Other antineoplastic agents (L01XX66)
OvaryCancer	DB14568_DB09330	DB14568	DB09330	Y	Y	N	2018	N	Ivosidenib	Newly diagnosed, refractory or relapsed Acute Myeloid Leukemia; Relapsed or refractory Myelodysplastic Syndromes with IDH1 mutation; Locally Advanced or Metastatic Cholangiocarcinoma with IDH1 mutation	Y	Y	N	2015	N	Osimertinib	Metastatic Non-Small Cell Lung Cancer	Eff	2.69187229187574	1.57496371846392	1.11690857341182	[DISEASE] Ovarian carcinoma (EFO_0001075) [ThETA]	[ADR] Poisoning (12.03.01.004) [ADReCS]	Other antineoplastic agents (L01XX62)	Epidermal growth factor receptor (EGFR) tyrosine kinase inhibitors (L01EB04)
ProstateCancer	DB06772_DB08875	DB06772	DB08875	Y	Y	N	2010	N	Cabazitaxel	Refractory, metastatic hormone-refractory Prostate cancer	Y	Y	N	2012	N	Cabozantinib	Advanced Renal Cell Carcinoma; Hepatocellular Carcinoma; Metastatic Clear Cell Renal Cell Carcinoma; Progressive, metastatic Medullary thyroid cancer	Eff	2.27925735998374	1.42349820093902	0.855759159044727	[DISEASE] Cancer of prostate GSE1413 [Enrichr_GeoDiseaseSig_Down]	[ADR] Cardiotoxicity (C0876994) [DisGeNET]	Taxanes (L01CD04)	Other protein kinase inhibitors (L01EX07)
ProstateCancer	DB08875_DB01262	DB08875	DB01262	Y	Y	N	2012	N	Cabozantinib	Advanced Renal Cell Carcinoma; Hepatocellular Carcinoma; Metastatic Clear Cell Renal Cell Carcinoma; Progressive, metastatic Medullary thyroid cancer	Y	Y	N	2006	Y	Decitabine	Chronic Myelomonocytic Leukemia; Myelodysplastic Syndromes (MDS)	Eff	2.1629907889454	1.38692065277636	0.776070136169046	[DISEASE] Cancer of prostate GSE1413 [Enrichr_GeoDiseaseSig_Down]	[ADR] Neurotoxicity (12.03.01.011) [ADReCS]	Other protein kinase inhibitors (L01EX07)	Pyrimidine analogues (L01BC08)
ProstateCancer	DB12267_DB01248	DB12267	DB01248	Y	Y	N	2017	N	Brigatinib	Metastatic Non-Small Cell Lung Cancer	Y	Y	Y	1996	Y	Docetaxel	Esophageal Cancers; Ewing&	Eff	2.17852202805353	1.51126555691262	0.667256471140904	[DISEASE] Adenocarcinoma of prostate (C0007112) [DisGeNET_curated]	[ADR] Cardiotoxicity (C0876994) [DisGeNET]	Anaplastic lymphoma kinase (ALK) inhibitors (L01ED04)	Taxanes (L01CD02)
ProstateCancer	DB01229_DB15685	DB01229	DB15685	Y	Y	Y	1992	Y	Paclitaxel	Advanced Cervical Cancer; Advanced Head and Neck Cancer; Advanced Ovarian Cancer; Advanced Soft Tissue Sarcoma; Esophageal Cancers; Fallopian Tube Cancer; Kaposi&	Y	Y	N	2020	N	Selpercatinib	Advanced RET-fusion thyroid cancer; Advanced RET-mutant medullary thyroid cancer; Metastatic RET-fusion Non Small Cell Lung Cancer; Metastatic RET-fusion thyroid cancer; Metastatic RET-mutant medullary thyroid cancer	Eff	2.20250880371941	1.58267274656937	0.619836057150039	[DISEASE] prostate carcinoma (EFO_0001663) [OpenTargets_GA]	[ADR] Chemically-Induced Liver Toxicity (C4279912) [DisGeNET]	Taxanes (L01CD01)	Other protein kinase inhibitors (L01EX22)
ProstateCancer	DB01248_DB15685	DB01248	DB15685	Y	Y	Y	1996	Y	Docetaxel	Esophageal Cancers; Ewing&	Y	Y	N	2020	N	Selpercatinib	Advanced RET-fusion thyroid cancer; Advanced RET-mutant medullary thyroid cancer; Metastatic RET-fusion Non Small Cell Lung Cancer; Metastatic RET-fusion thyroid cancer; Metastatic RET-mutant medullary thyroid cancer	Eff	2.17713420467288	1.55974384548726	0.617390359185621	[DISEASE] prostate carcinoma (EFO_0001663) [OpenTargets_GA]	[ADR] Chemically-Induced Liver Toxicity (C4279912) [DisGeNET]	Taxanes (L01CD02)	Other protein kinase inhibitors (L01EX22)
ProstateCancer	DB12267_DB01229	DB12267	DB01229	Y	Y	N	2017	N	Brigatinib	Metastatic Non-Small Cell Lung Cancer	Y	Y	Y	1992	Y	Paclitaxel	Advanced Cervical Cancer; Advanced Head and Neck Cancer; Advanced Ovarian Cancer; Advanced Soft Tissue Sarcoma; Esophageal Cancers; Fallopian Tube Cancer; Kaposi&	Eff	2.12686800971053	1.51680757287459	0.61006043683594	[DISEASE] Adenocarcinoma of prostate (C0007112) [DisGeNET_curated]	[ADR] Cardiotoxicity (C0876994) [DisGeNET]	Anaplastic lymphoma kinase (ALK) inhibitors (L01ED04)	Taxanes (L01CD01)
SkinCancer	DB08916_DB00694	DB08916	DB00694	Y	Y	Y	2013	N	Afatinib	Metastatic Non-Small Cell Lung Cancer; Refractory, metastatic squamous cell Non-small cell lung cancer	Y	Y	N	2017	Y	Daunorubicin, Cytarabine Liposome	Acute Lymphocytic Leukemia (ALL); Acute Myeloid Leukemia (AML); Acute Myeloid Leukemia With Myelodysplasia-Related Changes; Acute erythroid leukemia; Acute monocytic leukaemia; Newly diagnosed Therapy-Related Acute Myeloid Leukemia	Eff	2.64441327141773	1.53203838756789	1.11237488384983	[DISEASE] skin basal cell carcinoma (MONDO_0005341) [OpenTargets_literature]	[ADR] Cardiotoxicity (C0876994) [DisGeNET]	Epidermal growth factor receptor (EGFR) tyrosine kinase inhibitors (L01EB03)	Anthracyclines and related substances (L01DB02); Combinations of antineoplastic agents (L01XY01)
SkinCancer	DB08916_DB06772	DB08916	DB06772	Y	Y	Y	2013	N	Afatinib	Metastatic Non-Small Cell Lung Cancer; Refractory, metastatic squamous cell Non-small cell lung cancer	Y	Y	N	2010	N	Cabazitaxel	Refractory, metastatic hormone-refractory Prostate cancer	Eff	2.46994238302918	1.37622122981258	1.09372115321659	[DISEASE] skin basal cell carcinoma (MONDO_0005341) [OpenTargets_literature]	[ADR] Cardiotoxicity (C0876994) [DisGeNET]	Epidermal growth factor receptor (EGFR) tyrosine kinase inhibitors (L01EB03)	Taxanes (L01CD04)
SkinCancer	DB15569_DB08881	DB15569	DB08881	Y	Y	N	2021	N	Sotorasib	Locally Advanced Non-Small Cell Lung Cancer, Metastatic Non-Small Cell Lung Cancer	Y	Y	N	2011	N	Vemurafenib	Metastatic Melanoma; Unresectable Melanoma; Refractory Non-small cell lung cancer	Eff	2.6679907254631	1.59974007578985	1.06825064967324	[DISEASE] Cutaneous Melanoma (C0151779) [DisGeNET_curated]	[ADR] Neurotoxicity (12.03.01.011) [ADReCS]; [ADR] Neurotoxicity Syndromes (MESH:D020258) [CTD]; [ADR] Neurotoxicity Syndromes (C0235032) [DisGeNET]	Other antineoplastic agents (L01XX73)	B-Raf serine-threonine kinase (BRAF) inhibitors (L01EC01); Sulfonamides (G01AE10)
SkinCancer	DB08916_DB00987	DB08916	DB00987	Y	Y	Y	2013	N	Afatinib	Metastatic Non-Small Cell Lung Cancer; Refractory, metastatic squamous cell Non-small cell lung cancer	Y	Y	Y	1969	Y	Cytarabine	Acute Lymphocytic Leukemia (ALL); Acute Myeloid Leukemia (AML); Acute Promyelocytic Leukemia (APL); Leptomeningeal Metastases; Meningeal leukemia; Non-Hodgkin&	Eff	2.39559410733311	1.40232325061684	0.993270856716271	[DISEASE] skin basal cell carcinoma (MONDO_0005341) [OpenTargets_literature]	[ADR] Cardiotoxicity (C0876994) [DisGeNET]	Epidermal growth factor receptor (EGFR) tyrosine kinase inhibitors (L01EB03)	Combinations of antineoplastic agents (L01XY01); Pyrimidine analogues (L01BC01)
SkinCancer	DB08916_DB01248	DB08916	DB01248	Y	Y	Y	2013	N	Afatinib	Metastatic Non-Small Cell Lung Cancer; Refractory, metastatic squamous cell Non-small cell lung cancer	Y	Y	Y	1996	Y	Docetaxel	Esophageal Cancers; Ewing&	Eff	2.4709650083123	1.51030781602396	0.960657192288333	[DISEASE] skin basal cell carcinoma (MONDO_0005341) [OpenTargets_literature]	[ADR] Cardiotoxicity (C0876994) [DisGeNET]	Epidermal growth factor receptor (EGFR) tyrosine kinase inhibitors (L01EB03)	Taxanes (L01CD02)
SkinCancer	DB08916_DB06603	DB08916	DB06603	Y	Y	Y	2013	N	Afatinib	Metastatic Non-Small Cell Lung Cancer; Refractory, metastatic squamous cell Non-small cell lung cancer	Y	Y	N	2015	N	Panobinostat	Refractory Multiple Myeloma	Eff	2.74105784273118	1.8125835667068	0.92847427602438	[DISEASE] skin basal cell carcinoma (MONDO_0005341) [OpenTargets_literature]	[ADR] Cardiotoxicity (C0876994) [DisGeNET]	Epidermal growth factor receptor (EGFR) tyrosine kinase inhibitors (L01EB03)	Histone deacetylase (HDAC) inhibitors (L01XH03)
SkinCancer	DB05812_DB08916	DB05812	DB08916	Y	Y	Y	2011	Y	Abiraterone	Metastatic Castration Resistant Prostate Cancer	Y	Y	Y	2013	N	Afatinib	Metastatic Non-Small Cell Lung Cancer; Refractory, metastatic squamous cell Non-small cell lung cancer	Eff	2.37290215818924	1.44476646069169	0.928135697497543	[DISEASE] skin basal cell carcinoma (MONDO_0005341) [OpenTargets_literature]	[ADR] Cardiotoxicity (C0876994) [DisGeNET]	Other hormone antagonists and related agents (L02BX03)	Epidermal growth factor receptor (EGFR) tyrosine kinase inhibitors (L01EB03)
SkinCancer	DB08916_DB11363	DB08916	DB11363	Y	Y	Y	2013	N	Afatinib	Metastatic Non-Small Cell Lung Cancer; Refractory, metastatic squamous cell Non-small cell lung cancer	Y	Y	N	2015	N	Alectinib	Refractory, metastatic Non small cell lung cancer	Eff	2.47521761778283	1.56447417574186	0.910743442040964	[DISEASE] Cutaneous Melanoma (C0151779) [DisGeNET_curated]	[ADR] Cardiotoxicity (C0876994) [DisGeNET]	Epidermal growth factor receptor (EGFR) tyrosine kinase inhibitors (L01EB03)	Anaplastic lymphoma kinase (ALK) inhibitors (L01ED03)
SkinCancer	DB01259_DB12874	DB01259	DB12874	Y	Y	N	2007	Y	Lapatinib	Metastatic Breast Cancer; Refractory, advanced Breast cancer; Refractory, metastatic Breast cancer	Y	Y	N	2023	N	Quizartinib	Newly Diagnosed Acute Myeloid Leukemia (AML)	Eff	2.42948103189687	1.52594292877905	0.903538103117812	[DISEASE] melanoma (EFO_0000756) [ThETA]	[ADR] Poisoning (12.03.01.004) [ADReCS]	Human epidermal growth factor receptor 2 (HER2) tyrosine kinase inhibitors (L01EH01)	Other protein kinase inhibitors (L01EX11)
SkinCancer	DB08916_DB09063	DB08916	DB09063	Y	Y	Y	2013	N	Afatinib	Metastatic Non-Small Cell Lung Cancer; Refractory, metastatic squamous cell Non-small cell lung cancer	Y	Y	N	2014	N	Ceritinib	Refractory, locally advanced Non-small cell lung cancer; Refractory, metastatic Non small cell lung cancer	Eff	2.47609693561662	1.58545782415012	0.890639111466505	[DISEASE] Cutaneous Melanoma (C0151779) [DisGeNET_curated]	[ADR] Cardiotoxicity (C0876994) [DisGeNET]	Epidermal growth factor receptor (EGFR) tyrosine kinase inhibitors (L01EB03)	Anaplastic lymphoma kinase (ALK) inhibitors (L01ED02)
